# Supplementary material for: The “Healthcare Workers’ Wellbeing (Benessere Operatori)” Project: A Picture of the Mental Health Conditions of Italian Healthcare Workers during the First Wave of the COVID-19 Pandemic
Source: Int J Environ Res Public Health. 2021 May 15;18(10):5267. doi: 10.3390/ijerph18105267 (PMC8156728; doi:10.3390/ijerph18105267)
Supplement: Supplementary file 1 [file ijerph-18-05267-s001.zip]

Archive with 14 entries (14 files):
- .DS_Store
- S1 Dunn's test for DASS-21 Anxiety.pdf
- S10 Dunn's test for MBI Depersonalization.pdf
- S11 Dunn's test for MBI Personal Accomplishment.pdf
- S12 Dunn's test for Working Conditions.pdf
- S13 Dunn's test for Worry.pdf
- S2 Dunn's test for ISI TOT.pdf
- S3 Dunn's test for IES-R Intrusion.pdf
- S4 Dunn's test for IES-R Avoidance.pdf
- S5 Dunn's test for IES-R Hyperarousal.pdf
- S6 Dunn's test for State Anger.pdf
- S7 Dunn's test for STAXI Verbal Expression.pdf
- S8 Dunn's test for STAXI Physical Expression.pdf
- S9 Dunn's test for MBI Emotional Exhaustion.pdf
